# Supplementary material for: Interface Coordination Engineering of P-Fe3O4/Fe@C Derived from an Iron-Based Metal Organic Framework for pH-Universal Water Splitting
Source: Nanomaterials (Basel). 2023 Jun 22;13(13):1909. doi: 10.3390/nano13131909 (PMC10343528; doi:10.3390/nano13131909)
Supplement: Supplementary file 1 [file nanomaterials-13-01909-s001.zip]

Archive with 1 entries (1 files):
- nanomaterials-2429257-supplementary.pdf
